# Supplementary material for: The Impact of Glycerol on an Affibody Conformation and Its Correlation to Chemical Degradation
Source: Pharmaceutics. 2021 Nov 3;13(11):1853. doi: 10.3390/pharmaceutics13111853 (PMC8618440; doi:10.3390/pharmaceutics13111853)
Supplement: Supplementary file 1 [file pharmaceutics-13-01853-s001.zip]

Archive with 1 entries (1 files):
- pharmaceutics-1409027-supplementary.pdf
